# Supplementary material for: Broadband Multidimensional Spectroscopy Identifies the Amide II Vibrations in Silkworm Films
Source: Molecules. 2022 Sep 23;27(19):6275. doi: 10.3390/molecules27196275 (PMC9571984; doi:10.3390/molecules27196275)
Supplement: Supplementary file 1 [file molecules-27-06275-s001.zip]

Archive with 1 entries (1 files):
- molecules-1888581-supplementary.pdf
